# Supplementary material for: Body Composition Evaluation and Clinical Markers of Cardiometabolic Risk in Patients with Phenylketonuria
Source: Nutrients. 2023 Dec 18;15(24):5133. doi: 10.3390/nu15245133 (PMC10745907; doi:10.3390/nu15245133)
Supplement: Supplementary file 1 [file nutrients-15-05133-s001.zip]

Archive with 1 entries (1 files):
- nutrients-2702578-supplementary.pdf
